# Supplementary material for: Feasibility and responsiveness to an electronic system to collect long-term patient-reported outcome measures after rectal cancer resection
Source: BJS Open. 2025 May 17;9(3):zraf053. doi: 10.1093/bjsopen/zraf053 (PMC12084676; doi:10.1093/bjsopen/zraf053)
Supplement: zraf053_Supplementary_Data [file zraf053_supplementary_data.zip]

Archive with 3 entries (3 files):
- Figure_S1.tif
- Figure_S2.jpg
- Supplementary_material.docx
